# Supplementary material for: A Regulatory SRNA Rli43 Is Involved in the Modulation of Biofilm Formation and Virulence in Listeria monocytogenes
Source: Pathogens. 2022 Sep 30;11(10):1137. doi: 10.3390/pathogens11101137 (PMC9606912; doi:10.3390/pathogens11101137)
Supplement: Supplementary file 1 [file pathogens-11-01137-s001.zip]

Archive with 1 entries (1 files):
- pathogens-1855196-supplementary.pdf
